# Supplementary material for: Pharmacogenomic Markers of Methotrexate Response in the Consolidation Phase of Pediatric Acute Lymphoblastic Leukemia Treatment
Source: Genes (Basel). 2020 Apr 24;11(4):468. doi: 10.3390/genes11040468 (PMC7230684; doi:10.3390/genes11040468)
Supplement: Supplementary file 1 [file genes-11-00468-s001.zip]

Archive with 2 entries (2 files):
- genes-747960 Supplementary table 1.xlsx
- genes-747960 Supplementary table 2.xlsx
