# Supplementary material for: Pharmacogenomic Markers of Methotrexate Response in the Consolidation Phase of Pediatric Acute Lymphoblastic Leukemia Treatment
Source: Genes (Basel). 2020 Apr 24;11(4):468. doi: 10.3390/genes11040468 (PMC7230684; doi:10.3390/genes11040468)
Supplement: Supplementary file 1 [file genes-11-00468-s001.zip › genes-747960 Supplementary table 1.xlsx]

## Sheet: Sheet1
Table S1. Criteria for grading drug related toxicity according to Common Toxicity Criteria of the National Cancer Institute
Grade	0	1	2	3	4
Gastrointestinal toxicity	None	Adequate food intake, vomiting 1, diarrhea 2-3	Decreased food intake, vomiting 2-5, diarrhea 4-6	Almost no food intake, vomiting 6-10, diarrhea 7-9	Total parenteral nutrition
Oral mucositis	None	Painless ulceration, erythema	Painful ulceration, can eat	Painful ulceration, cannot eat	Total parenteral nutrition
Liver toxicity	Normal	TB 1.5 x N ALT/AST 2 x N	TB 1.5-3 x N ALT/AST 2.5-5 x N	TB 3-10 x N ALT/AST 5-20 x N	TB > 10 x N ALT/AST > 20 x N
Nefrotoxicity	Cr normal Prt none Ht none CCr> 90	Cr 1.5 x N Prt < 3 Ht - microscopic CCr 60-89	Cr 1.5-3 x N Prt 3-10 Ht - macroscopic CCr 40-59	Cr 3-6 x N Prt >10 Ht - macroscopic CCr 20-39	Cr > 6 x N Prt - NSy Ht - TS required CCr < 19
Skin toxicity	Normal	Localized erythema	Localized erythema with excoriations	Generalized erythema with hemorrhagic excoriations	Exfoliating erythema with hemorrhagic bullas
Neurotoxicity	None	Transient lethargy, mild paresthesias, decreased reflexes	Somnolence, moderate disorientation, moderate paresthesias, weakness	Somnolence, severe disorientation, hallucinations, severe paresthesias, motor deficits	Coma, seizures, paralysis
TB – total bilirubin; ALT – alanine aminotransferase; AST – aspartate; aminotransferase; Cr – creatinine; Prt – proteinuria; Ht – hematuria; CCr – creatinine clearance; NSy – nephritic syndrome; TS – transfusion; N – normal value
