# Supplementary material for: Pharmacogenomic Markers of Methotrexate Response in the Consolidation Phase of Pediatric Acute Lymphoblastic Leukemia Treatment
Source: Genes (Basel). 2020 Apr 24;11(4):468. doi: 10.3390/genes11040468 (PMC7230684; doi:10.3390/genes11040468)
Supplement: Supplementary file 1 [file genes-11-00468-s001.zip › genes-747960 Supplementary table 2.xlsx]

## Sheet: Sheet1
Table S2. Childhood ALL patients (n=130) experiencing low (grade 0-1) or high (grade 2-4) toxicity divided by presence of specific genotype/haplotype and protocol regiment during the consolidation phase of BFM guided therapy
Gene	Variant	dbSNP	Genotype/haplotype present	mM protocol						M protocol
				Oral mucositis		GIT toxicity		Hepatotoxicity		Oral mucositis		GIT toxicity		Hepatotoxicity
				Toxicity grade 0-1	Toxicity grade 2-4	Toxicity grade 0-1	Toxicity grade 2-4	Toxicity grade 0-1	Toxicity grade 2-4	Toxicity grade 0-1	Toxicity grade 2-4	Toxicity grade 0-1	Toxicity grade 2-4	Toxicity grade 0-1	Toxicity grade 2-4
MTHFR	c.677 C>T	rs1801133	CC	44	3	37	10	44	3	11	2	10	3	11	2
			CT	39	4	32	11	41	2	10	2	6	6	11	1
			TT	11	1	9	3	12	0	2	1	2	1	3	0
MTHFR	c.1298 A>C	rs1801131	AA	45	4	36	13	47	2	11	3	7	7	13	1
			AC	39	3	32	10	41	1	8	0	6	2	7	1
			CC	9	0	8	1	8	1	4	2	5	1	5	1
TYMS	28bp repeats	rs34743033	3R3R	33	4	28	9	35	2	4	2	3	3	6	0
			3R2R	35	4	29	10	39	0	12	1	10	3	10	3
			2R2R	25	0	21	4	22	3	7	2	5	4	9	0
			3R4R	1	0	0	1	1	0	0	0	0	0	0	0
TYMS	6bp indel	rs34489327	Ins/Ins	43	4	36	11	43	4	12	3	11	4	14	1
			Ins/Del	44	2	38	8	45	1	7	1	5	3	6	2
			Del/Del	7	2	4	5	9	0	4	1	2	3	5	0
DHFR hap1	A-A-T-A-G	rs442767 -rs1643641 - rs1650695 - rs1650696 - rs408626	hap1-	36	2	39	8	38	0	11	5	10	6	15	1
			hap1+	55	3	35	14	54	4	12	0	8	4	10	2
DHFR hap2	C-A-T-A-A		hap2-	47	0	66	21	46	1	10	1	6	5	9	2
			hap2+	44	5	8	1	46	3	13	4	12	5	16	1
DHFR hap3	C-A-T-A-G		hap3-	82	5	66	21	83	4	19	4	15	8	22	1
			hap3+	9	0	8	1	9	0	4	1	3	2	3	2
DHFR hap4	C-G-C-T-A		hap4-	49	4	40	13	50	3	14	1	11	4	13	2
			hap4+	42	1	34	9	42	1	9	4	7	6	12	1
SLC19A1	c.80 G>A	ra1051266	GG	26	1	19	8	27	0	8	0	7	1	7	1
			GA	41	2	35	8	42	1	9	5	8	6	14	0
			AA	26	3	22	7	26	3	6	0	3	3	4	2
SLCO1B1	c.521 T>C	rs4149056	TT	26	1	19	8	59	4	20	3	16	7	20	3
			TC	41	2	35	8	26	0	2	2	2	2	4	0
			CC	26	3	22	7	5	0	1	0	0	1	1	0
